# Supplementary material for: Evaluating polymer interplay after hot water pretreatment to investigate maize stem internode recalcitrance
Source: Biotechnol Biofuels. 2021 Jul 31;14:164. doi: 10.1186/s13068-021-02015-8 (PMC8325808; doi:10.1186/s13068-021-02015-8)
Supplement: Supplementary file 3 — Additional file 3: Table S1. Relaxation time (\documentclass[12pt]{minimal} \usepackage{amsmath} \usepackage{wasysym} \usepackage{amsfonts} \usepackage{amssymb} \usepackage{amsbsy} \usepackage{mathrsfs} \usepackage{upgreek} \setlength{\oddsidemargin}{-69pt} \begin{document}$${T}_{2}$$\end{document}T2) values, water proportion (\documentclass[12pt]{minimal} \usepackage{amsmath} \usepackage{wasysym} \usepackage{amsfonts} \usepackage{amssymb} \usepackage{amsbsy} \usepackage{mathrsfs} \usepackage{upgreek} \setlength{\oddsidemargin}{-69pt} \begin{document}$${P}_{2}$$\end{document}P2) and pick width proportion (PW%) of the peaks represented in the Fig. 5. The PW was normalized to the \documentclass[12pt]{minimal} \usepackage{amsmath} \usepackage{wasysym} \usepackage{amsfonts} \usepackage{amssymb} \usepackage{amsbsy} \usepackage{mathrsfs} \usepackage{upgreek} \setlength{\oddsidemargin}{-69pt} \begin{document}$${T}_{2}$$\end{document}T2 value. Results are expressed as means of 3 repetitions with standard deviation into parenthesis. [file 13068_2021_2015_MOESM3_ESM.xlsx]

## Sheet: Feuil1
		T2 (ms)			P2 (%)			PW (%)
M7	Raw	2.2	11		93	7		114	22
		(± 0.4)	(± 3)		(± 4)	(± 4)		(± 5)	(± 9)
	20-min HWP	2.1	18		99.1	0.9		73	8
		(± 0.1)	(± 7)		(± 0.3)	(± 0.3)		(± 11)	(± 5)
	40-min HWP	2.2	17		99	1		58	8
		(± 0.1)	(± 7)		(± 0.5)	(± 0.5)		(± 7)	(± 3)
M9	Raw	3.3	18		91	9		130	34
		(± 0.3)	(± 1)		(± 0.6)	(± 0.6)		(± 19)	(± 1)
	20-min HWP	2	19		99.2	0.8		69	10
		(± 0.3)	(± 3)		(± 0.4)	(± 0.4)		(± 8)	(± 4)
	40-min HWP	2	20		99.5	0.5		63	8
		(± 0.3)	(± 3)		(± 0.5)	(± 0.5)		(± 4)	(± 1)
