# Supplementary material for: Evaluating polymer interplay after hot water pretreatment to investigate maize stem internode recalcitrance
Source: Biotechnol Biofuels. 2021 Jul 31;14:164. doi: 10.1186/s13068-021-02015-8 (PMC8325808; doi:10.1186/s13068-021-02015-8)
Supplement: Supplementary file 4 — Additional file 4: Table S2. Relaxation time (\documentclass[12pt]{minimal} \usepackage{amsmath} \usepackage{wasysym} \usepackage{amsfonts} \usepackage{amssymb} \usepackage{amsbsy} \usepackage{mathrsfs} \usepackage{upgreek} \setlength{\oddsidemargin}{-69pt} \begin{document}$${T}_{2}$$\end{document}T2) values, water proportion (\documentclass[12pt]{minimal} \usepackage{amsmath} \usepackage{wasysym} \usepackage{amsfonts} \usepackage{amssymb} \usepackage{amsbsy} \usepackage{mathrsfs} \usepackage{upgreek} \setlength{\oddsidemargin}{-69pt} \begin{document}$${P}_{2}$$\end{document}P2) and pick width proportion (PW%) of the peaks represented in the Fig. 6. The PW was normalized to the \documentclass[12pt]{minimal} \usepackage{amsmath} \usepackage{wasysym} \usepackage{amsfonts} \usepackage{amssymb} \usepackage{amsbsy} \usepackage{mathrsfs} \usepackage{upgreek} \setlength{\oddsidemargin}{-69pt} \begin{document}$${T}_{2}$$\end{document}T2 value. Results are expressed as means of 3 repetitions with standard deviation into parenthesis. [file 13068_2021_2015_MOESM4_ESM.xlsx]

## Sheet: Feuil1
		T2 (ms)						P2 (%)						PW (%)
M7	Raw	8.9	29	78	212	618		7.6	11	30	43	8		21	43	53	35	7
		(± 0.6)	(± 2)	(± 6)	(± 10)	(± 38)		(± 1.7)	(± 5)	(± 3)	(± 6)	(± 4)		(± 1)	(± 8)	(± 9)	(± 4)	(± 1)
	20-min HWP	8.3	29	81	217	536		9.7	19	26	29	16		23	55	58	36	11
		(± 0.8)	(± 2)	(± 11)	(± 25)	(± 16)		(± 0.8)	(± 3)	(± 2)	(± 4)	(± 3)		(± 4)	(± 8)	(± 6)	(± 3)	(± 1)
	40-min HWP	8	25	79	269	808		16.8	12	16	25	30		42	62	49	36	19
		(± 0.6)	(± 1)	(± 8)	(± 16)	(± 7)		(± 0.6)	(± 3)	(± 2)	(± 1)	(± 5)		(± 4)	(± 7)	(± 2)	(± 3)	(± 1)
M9	Raw	9	31	75	208	602		7.7	11	25	40	16		19	42	48	32	9
		(± 1.2)	(± 5)	(± 5)	(± 18)	(± 126)		(± 0.5)	(± 1)	(± 1)	(± 3)	(± 3)		(± 1)	(± 5)	(± 5)	(± 1)	(± 2)
	20-min HWP	7	23	68	220	685		12.1	16	23	28	21		28	52	47	28	10
		(± 0.7)	(± 3)	(± 12)	(± 37)	(± 125)		(± 2.9)	(± 6)	(± 4)	(± 4)	(± 12)		(± 6)	(± 3)	(± 6)	(± 2)	(± 3)
	40-min HWP	7.1	25	84	274	894		18.3	15	20	28	19		33	51	49	31	13
		(± 0.6)	(± 2)	(± 7)	(± 20)	(± 102)		(± 1.1)	(± 2)	(± 2)	(± 1)	(± 4)		(± 1)	(± 2)	(± 4)	(± 5)	(± 4)
